# Supplementary material for: The Vega advanced third generation posterior stabilized total knee arthroplasty system enables the restoration of range of motion for high demanding daily activities – A 5-years follow-up study
Source: PLoS One. 2024 May 13;19(5):e0302885. doi: 10.1371/journal.pone.0302885 (PMC11090364; doi:10.1371/journal.pone.0302885)
Supplement: S1 Raw data — (XLSX) [file pone.0302885.s003.xlsx]

## Sheet: Complete data
	Baseline											Follow-up
															Scores									Postoperative complications
patient	index knee treated	indication	age [years]	sex	size [cm]	weight [kg]	KOOS	SF-12 PCS	SF-12 MCS	Patella pain rating	Patella resurfaced in index surgery?	Follow-up (months)	Patella pain rating	ROM	KOOS pain	KOOS symptoms	KOOS ADL	KOOS sport	KOOS QoL	KSS knee	KSS functional	SF-12 PCS	SF-12 MCS	AE description	Months after implantation	measures
0001	right	osteoarthritis	71	female	163	79	36	37	42	3	no	79	1	140	91.6667	78.5714	88.2353	65	68.75	100	100	45.0662	54.1082
0002	left	osteoarthritis	62	female	164	99	31	29	35	3	no	80	0	145	78.125	96.4286	73.5294	35	62.5	100	100	25.235	41.9342
0003	right	osteoarthritis	63	male	166	106	55	38	39	3	no	77	0	105	100	85.7143	100	95	75	91	90	45.8548	54.8226
0004	right	osteoarthritis	67	female	172	87	45	33	36	2	no	76	0	145	100	100	100	100	100	100	100	44.8213	63.8883
0005	left	osteoarthritis	76	female	173	76	54	34	34	3	no	76	0	145	50	67.8571	42.1875	30	18.75	80	90	28.851	33.4393
0006	right	osteoarthritis	72	female	174	77	29	29	37	3	no	71	1	140	100	89.2857	100	60	100	100	100	52.7265	51.5661
0008	right	osteoarthritis	71	male	180	101	41	31	35	3	no	78	0	140	100	89.2857	100	90	100	100	100	43.1009	67.3718
0009	right	osteoarthritis	68	male	175	78	41	30	32	3	no	75	0	140	83.3333	64.2857	79.4118	90	87.5	100	100	50.6885	32.778
0010	right	osteoarthritis	47	female	164	112	43	30	36	3	no	75	1	135	91.6667	85.7143	82.8125	20	68.75	100	90	51.3852	51.0969
0011	right	osteoarthritis	73	female	168	66	47	31	35	3	no	75	0	140	100	100	97.0588	90	87.5	100	100	32.5841	59.7197
0013	right	osteoarthritis	59	female	175	83	45	29	45	3	no	75	2	105	36.1111	50	31.25	0	25	71	55	29.1645	50.7278
0014	left	osteoarthritis	62	male	176	86	26	28	31	3	no	75	0	115	84.375	89.2857	86.7647	55	68.75	90	80	47.2589	60.2574	patellar osteoarthritis	55	secondary patella resurfacing, exchange of inlay
0015	right	osteoarthritis	72	female	168	60	37	30	48	3	no	76	0	140	100	96.4286	92.6471	45	81.25	92	90
0016	left	osteoarthritis	68	male	176	118	25	27	45	2	no	75	1	120	100	67.8571	100	100	100	91	90	55.2583	60.6972
0017	left	osteoarthritis	72	male	171	87	47	33	39	3	no	74	0	150	100	96.4286	91.1765	100	100	100	100	30.9299	59.2029
0018	left	osteoarthritis	59	female	165	79	35	29	50	3	no	73	0	130	94.4444	96.4286	97.0588	90	93.75	100	90	55.9128	55.8678
0020	left	osteoarthritis	58	female	163	70	36	30	48	3	no	74	0	145	90.625	92.8571	85.9375	50	56.25	100	100	42.7334	48.7613
0023	right	osteoarthritis	71	female	169	72	41	32	37	2	no	73	0	135	50	85.7143	50	50	31.25	100	100
0024	left	osteoarthritis	73	female	162	84	43	30	40	2	no	75	1	130	91.6667	89.2857	91.1765	75	93.75	95	100	39.6898	55.588
0025	left	osteoarthritis	71	female	175	78	19	25	42	3	no	73	0	140	100	100	86.6667	65	100	100	100	43.1382	64.0753
0026	left	osteoarthritis	71	male	173	83	41	34	56	2	no	72	0	135	88.8889	92.8571	94.1176	60	81.25	100	100	20.92	59.4029
0027	left	osteoarthritis	59	female	158	62	49	34	45	2	no	68	0	140	88.8889	85.7143	94.1176	85	75	100	80	44.5797	41.4158
0028	right	osteoarthritis	47	female	168	111	35	31	55	3	no	68	0	145	88.8889	92.8571	94.1176	40	56.25	95	100	46.7197	57.2685
0029	right	osteoarthritis	74	male	169	73	21	29	43	3	no	71	1	135	86.1111	85.7143	89.7059	65	68.75	100	90	38.0867	57.966
0030	right	osteoarthritis	71	male	183	100	45	35	46	3	no	70	2	145	41.6667	64.2857	42.6471	5	0	100	100	22.2678	30.9979
0031	right	osteoarthritis	63	female	165	81	42	32	51	3	no	71	1	140	97.2222	92.8571	95.5882	85	100	95	90	52.7654	59.2581
0032	right	osteoarthritis	64	female	165	54	51	39	38	2	no	70	1	145	50	50	73.5294	0	25	92	90	31.0761	62.6872
0033	right	osteoarthritis	74	male	173	112	34	31	41	3	no	71	0	150	100	100	100	100	100	100	100	55.501	57.8271
0034	right	osteoarthritis	74	female	160	62	46	33	44	3	no	70	1	130	80.5556	78.5714	85.2941	70	68.75	95	80	35.0409	54.6265
0036	left	osteoarthritis	70	male	195	118	20	26	45	3	no	70	0	135	94.4444	71.4286	86.7647	15	31.25	95	80	30.414	65.6453
0037	left	osteoarthritis	75	female	156	58	32	29	50	3	no	70	0	145	97.2222	100	98.5294	95	100	100	100	55.9128	55.8678
0038	right	osteoarthritis	56	female	170	90	52	39	54	2	no	69	0	125	75	82.1429	79.4118	70	68.75	95	90	43.1296	54.6501
0039	right	osteoarthritis	53	female	164	63	43	34	50	2	no	68	0	130	88.8889	82.1429	70.5882	15	56.25	100	100	31.4078	47.4787
0041	right	osteoarthritis	73	female	178	94	29	29	47	3	no	69	0	140	94.4444	100	95.5882	90	100	100	100	47.0611	55.5965
0042	right	osteoarthritis	72	female	154	97	35	33	43	3	no	68	0	130	88.8889	92.8571	93.75	75	93.75	95	90	43.6042	56.2963
0044	left	osteoarthritis	55	female	173	77	48	35	52	2	no	70	1	130	88.8889	92.8571	91.1765	80	93.75	95	90	44.306	54.1474
0045	right	osteoarthritis	71	male	181	102	32	32	49	3	no	69	1	140	88.8889	89.2857	95.5882	85	81.25	95	80	39.2152	53.9417
0046	left	osteoarthritis	63	female	163	79	31	31	52	3	no	67	0	135	75	89.2857	92.6471	80	93.75	95	90	17.5226	62.0921
0047	right	osteoarthritis, condition after anterior cruciate ligament repair	51	male	185	97	46	36	53	2	no	70	0	120	91.6667	89.2857	96.875	85	87.5	99	90	46.4429	48.0939
0048	left	osteoarthritis	51	male	180	75	42	34	50	2	no	67	1	110	61.1111	67.8571	50	10	25	87	80	26.6131	36.2443	patellar osteoarthritis	36	secondary patella resurfacing
0049	right	osteoarthritis	54	female	163	60	40	32	51	3	no	67	0	135	100	82.1429	97.0588	75	43.75	95	80	50.7325	54.9515
0051	right	osteoarthritis	63	male	182	78	46	31	44	3	no	66	2	140	36.1111	75	41.6667	10	6.25	90	90	31.9417	45.788	patellar osteoarthritis	48
0052	left	osteoarthritis	65	male	179	85	49	35	50	2	no	65	1	140	75	82.1429	86.7647	50	56.25	95	85	49.9944	58.8264	patellar osteoarthritis, instability, suspected infection	9	secondary patella resurfacing, exchange of inlay
0053	left	osteoarthritis	46	male	187	120	40	32	52	3	no	67	0	135	91.6667	96.4286	95.5882	90	100	100	100	52.2219	53.6326
0054	left	osteoarthritis	80	male	175	90	46	33	44	3	no	68	0	145	91.6667	89.2857	96.875	80	87.5	100	100	27.4606	55.6527
0055	right	osteoarthritis	75	male	170	75	22	29	54	3	no	67	0	140	100	100	100	90	100	100	100	55.501	57.8271
0056	left	osteoarthritis	61	female	181	100	41	30	50	3	no	66	0	135	72.2222	67.8571	55.8824	0	6.25	95	100	27.5084	48.5033	patellar osteoarthritis	9	secondary patella resurfacing, synovectomie, arthrolysis
0057	right	osteoarthritis	61	male	189	95	22	28	49	3	no	66	0	135	97.2222	82.1429	100	90	100	95	100	46.9395	63.1715
0058	left	osteoarthritis	68	male	193	101	42	35	50	2	yes	65	0	140	100	100	100	100	100	100	100	45.2098	58.3655
0060	left	osteoarthritis	71	female	164	79	28	30	51	3	no	70	0	125	75	78.5714			68.75	100	100			patellar osteoarthritis	48	secondary patella resurfacing
0061	right	osteoarthritis	76	female	160	61	53	40	44	1	yes	65	0	130	100	96.4286	100	100	100	100	90	56.9889	58.7985
0062	left	osteoarthritis	69	male	182	113	25	28	52	3	no	66	0	145	69.4444	78.5714	72.0588	60	56.25	100	100	40.4053	60.2387
0063	left	osteoarthritis	68	male	181	80	34	32	49	3	no	66	0	130	100	100	100	75		100	100
0064	right	osteoarthritis	72	female	175	77	32	31	46	3	no	65	0	140	91.6667	92.8571	94.1176	85	81.25	100	100	44.2152	60.1665
0065	left	osteoarthritis	81	female	155	62	51	38	47	2	yes	65	0	125	91.6667	92.8571	90.625	65	81.25	88	90	31.1683	49.4847
0066	left	osteoarthritis	52	female	158	51	45	37	52	2	no	66	1	115	77.7778	67.8571	76.4706	56.25	62.5	80	80	33.5102	44.8069
0067	right	osteoarthritis	61	male	195	118	47	35	47	2	no	66	0	140	100	75	83.8235	0	37.5	100	100	33.6944	66.395
0068	right	osteoarthritis	60	female	162	76	35	32	50	3	no	64	0	140	100	78.5714	97.0588	60	75	100	100	37.8648	41.8968
0069	left	osteoarthritis	71	male	178	105	37	31	43	3	no	64	0	140	69.4444	64.2857	54.4118	20	31.25	100	100	29.6065	65.2984
0070	right	osteoarthritis	62	female	153	84	32	30	45	3	no	65	0	140	100	92.8571	98.5294	100	100	100	100	52.1116	56.7716
0072	right	osteoarthritis	57	male	176	105	20	28	50	3	no	65	0	140	100	96.4286	100	95	81.25	100	100	54.4975	55.7736
0073	left	osteoarthritis	66	female	153	90	52	38	43	2	no	64	1	140	75	78.5714	71.6667	25	50	100	100
0074	left	osteoarthritis	74	female	160	80	50	37	41	2	no	64	0	115	80.5556	71.4286	77.9412	60	68.75	85	80	32.6296	51.8929
0075	left	osteoarthritis	74	male	182	85	46	33	44	3	no	65	0	100	75	67.8571	76.4706	55	56.25	85	90	39.0912	50.9656
0078	right	osteoarthritis	61	female	164	79	36	31	50	3	no	64	0	130	91.6667	75	88.2353	40	75	90	100	45.5085	62.0304
0079	left	osteoarthritis	51	female	165	75	35	30	52	3	no	63	0	120	91.6667	96.4286	95.5882	90	93.75	99	100	51.5006	52.9014
0080	right	osteoarthritis	63	male	175	82	46	33	43	2	no	63	0	140	88.8889	89.2857	92.6471	70	56.25	89	100	34.4829	43.9485
0081	left	osteoarthritis	67	female	174	93	41	31	51	3	no	62	0	140	52.7778	60.7143	63.3333	5	43.75	100	100	36.9376	34.2715	patellar osteoarthritis	25	secondary patella resurfacing
0082	left	osteoarthritis	80	male	175	85	36	31	43	3	no	61	0	140	75	85.7143	85.2941	65	68.75	92	80	29.5055	52.5188
0083	right	osteoarthritis	66	male	177	115	39	34	53	3	no	62	0	140	91.6667	75	92.6471	65	62.5	100	100	53.1306	59.8721
0085	right	osteoarthritis	66	male	165	101	52	38	47	2	no	61	0	140	94.4444	100	95.5882	100	100	100	100	55.7806	55.5989
0086	right	osteoarthritis	73	female	161	78	49	36	43	2	no	61	0	105	50	78.5714	57.8125		25	90	100	30.3446	61.4322
0087	right	osteoarthritis	26	female	170	65	46	33	53	2	no	61	0	135	88.8889	96.4286	97.0588	90	93.75	97	100	47.7811	55.1591
0088	right	osteoarthritis	71	female	165	75	49	33	50	3	no	61	0	115	66.6667	53.5714	55.8824	50	50	87	90	43.173	38.8231	patellar osteoarthritis	23	secondary patella resurfacing
0089	left	osteoarthritis	58	female	172	106	40	33	45	3	no	61	1	100	69.4444	64.2857	72.0588	50	81.25	85	90	42.4706	52.1062
0090	left	osteoarthritis	69	male	177	101	30	29	46	3	no	60	0	140	92.8571	100	89.7059	90	100	100	100	47.7811	55.1591
0091	right	osteoarthritis	48	male	180	120	39	29	52	3	no	60	1	105	86.1111	82.1429	97.0588	30	56.25	88	80	51.6997	58.7309
0093	right	osteoarthritis	59	female	163	75	42	30	50	3	no	59	0	135	97.2222	92.8571	98.5294	90	68.75	100	100	43.5739	46.6493
0094	right	osteoarthritis	66	male	167	73	42	32	49	3	no	60	0	140	100	96.4286	100	100	93.75	100	100	53.7957	57.9226
0095	right	osteoarthritis	66	female	164	100	39	31	51	3	no	60	0	140	100	100	100	100	100	100	100	36.7521	44.2369
0097	right	osteoarthritis	70	male	189	106	40	32	46	2	no	59	0	140	100	100	100	90	75	100	100	51.0345	60.6804
0098	right	osteoarthritis	76	female	169	110	48	33	50	3	no	60	0	95	80.5556	71.4286	75	65	56.25	88	80	41.5227	50.0419
0099	right	osteoarthritis	68	female	164	82	34	31	48	3	no	60	0	135	94.4444	100	95.5882	95	100	95	100	54.7169	53.4903
0100	left	osteoarthritis	57	female	157	80	40	34	47	3	no	59	0	145	97.2222	89.2857	98.5294	90	87.5	100	100	53.0744	57.1914
